# Supplementary material for: Design and Synthesis of Bisulfone-Linked Two-Dimensional Conjugated Microporous Polymers for CO2 Adsorption and Energy Storage
Source: Molecules. 2023 Apr 4;28(7):3234. doi: 10.3390/molecules28073234 (PMC10096630; doi:10.3390/molecules28073234)
Supplement: Supplementary file 1 [file molecules-28-03234-s001.zip]

Archive with 1 entries (1 files):
- molecules-2308736-supplementary.pdf
